# Supplementary material for: A High-Yield Recombinant Inactivated Whole-Virion Nasal Influenza A(H1N1)pdm09 Virus Vaccine with an Attenuated PB2 Gene
Source: Int J Mol Sci. 2025 Jun 7;26(12):5489. doi: 10.3390/ijms26125489 (PMC12193355; doi:10.3390/ijms26125489)
Supplement: Supplementary file 1 [file ijms-26-05489-s001.zip]

Archive with 1 entries (1 files):
- ijms-3619504-supplementary.pdf
